# Supplementary material for: A workflow for the relative quantification of multiple fish species from oceanic water samples using environmental DNA (eDNA) to support large-scale fishery surveys
Source: PLoS One. 2021 Sep 27;16(9):e0257773. doi: 10.1371/journal.pone.0257773 (PMC8476043; doi:10.1371/journal.pone.0257773)
Supplement: S2 File — (XLSX) [file pone.0257773.s002.xlsx]

## Sheet: Primer details
Species	Common name	Gene	Name	Sequence	direction	Length bp	Tm	%GC	Hairpin Tm	Self Dimer Tm
Entosphenus tridentatus	Pacific lamprey	COI	Et-COI-230F	TGATATAGCCTTCCCTCGTATAAACAAC	forward	28	60.7	39.3	None	None
Entosphenus tridentatus	Pacific lamprey	COI	Et-COI-296P	AAGTAGGAGTAGTGAGGGTGGAAGTAA	reverse	27	62.4	44.4	None	None
Entosphenus tridentatus	Pacific lamprey	COI	Et-COI-323R	CCCTGCTTCAACTCCTGC	reverse	18	58.0	61.1	None	None
Euryapteryx curtus	Broad-billed moa	Dloop	Moa-IPC-F	CCATCAGACCATACAGTGCAA	forward	21	58.0	47.6	None	None
Euryapteryx curtus	Broad-billed moa	Dloop	Moa-IPC-P	CCGAGATTGTGGGCGCCTGGGTTAC	reverse	25	69.5	64	None	28.6
Euryapteryx curtus	Broad-billed moa	Dloop	Moa-IPC-R	GCACTTCAGGTGTATAACTAATGAACG	reverse	27	60.5	40.7	46.9	None
Merluccius productus	Pacific hake	12S	Mp-12S-59F	AAATGTTTAAACTAGAGCCGAATAGC	forward	26	58.3	34.6	None	18.7
Merluccius productus	Pacific hake	12S	Mp-12S-102P	CACTCGAGGCCACGAAGTACAATT	forward	24	63.2	50.0	41.6	25.4
Merluccius productus	Pacific hake	12S	Mp-12S-158R	TCGTGGAGTCAAAGTGGGGTAGA	reverse	23	62.9	52.2	None	None
Thaleichthys pacificus	Eulachon	COI	Tp-COI-F	CCTTATTCGTCTGAGCCGTCCTG	forward	23	62.9	56.5	None	None
Thaleichthys pacificus	Eulachon	COI	Tp-COI-P2	GGCCGTTCTTCTCCTCCTTTCCCTCCCAGTTT	forward	32	72.1	56.3	None	None
Thaleichthys pacificus	Eulachon	COI	Tp-COI-R	GTTAAGATTTCGGTCTGTTAGAAGCATA	reverse	28	59.8	35.7	None	None

## Sheet: Primer Dimer results
Forward Primer Name	Forward Primer Seq	Reverse Primer Name	Reverse Primer Seq	Structure	dG
Et-COI-230F	TGATATAGCCTTCCCTCGTATAAACAAC	Et-COI-296P	AAGTAGGAGTAGTGAGGGTGGAAGTAA	heterodimer	0
Et-COI-230F	TGATATAGCCTTCCCTCGTATAAACAAC	Mp-12S-158R	TCGTGGAGTCAAAGTGGGGTAGA	heterodimer	0
Et-COI-230F	TGATATAGCCTTCCCTCGTATAAACAAC	Tp-COI-F	CCTTATTCGTCTGAGCCGTCCTG	heterodimer	0
Et-COI-296P	AAGTAGGAGTAGTGAGGGTGGAAGTAA	Mp-12S-158R	TCGTGGAGTCAAAGTGGGGTAGA	heterodimer	0
Et-COI-296P	AAGTAGGAGTAGTGAGGGTGGAAGTAA	Tp-COI-P2	GGCCGTTCTTCTCCTCCTTTCCCTCCCAGTTT	heterodimer	0
Mp-12S-158R	TCGTGGAGTCAAAGTGGGGTAGA	Tp-COI-R	GTTAAGATTTCGGTCTGTTAGAAGCATA	heterodimer	0
Tp-COI-P2	GGCCGTTCTTCTCCTCCTTTCCCTCCCAGTTT	Tp-COI-R	GTTAAGATTTCGGTCTGTTAGAAGCATA	heterodimer	0
Tp-COI-F	CCTTATTCGTCTGAGCCGTCCTG	Tp-COI-P2	GGCCGTTCTTCTCCTCCTTTCCCTCCCAGTTT	heterodimer	-0.06
Et-COI-296P	AAGTAGGAGTAGTGAGGGTGGAAGTAA	Tp-COI-F	CCTTATTCGTCTGAGCCGTCCTG	heterodimer	-0.08
Et-COI-296P	AAGTAGGAGTAGTGAGGGTGGAAGTAA	Tp-COI-R	GTTAAGATTTCGGTCTGTTAGAAGCATA	heterodimer	-0.58
Et-COI-230F	TGATATAGCCTTCCCTCGTATAAACAAC	Tp-COI-R	GTTAAGATTTCGGTCTGTTAGAAGCATA	heterodimer	-1.02
Moa-IPC-P	CCGAGATTGTGGGCGCCTGGGTTAC	Mp-12S-158R	TCGTGGAGTCAAAGTGGGGTAGA	heterodimer	-1.08
Moa-IPC-P	CCGAGATTGTGGGCGCCTGGGTTAC	Tp-COI-F	CCTTATTCGTCTGAGCCGTCCTG	heterodimer	-1.08
Moa-IPC-P	CCGAGATTGTGGGCGCCTGGGTTAC	Tp-COI-P2	GGCCGTTCTTCTCCTCCTTTCCCTCCCAGTTT	heterodimer	-1.08
Moa-IPC-P	CCGAGATTGTGGGCGCCTGGGTTAC	Tp-COI-R	GTTAAGATTTCGGTCTGTTAGAAGCATA	heterodimer	-1.08
Et-COI-230F	TGATATAGCCTTCCCTCGTATAAACAAC	Moa-IPC-P	CCGAGATTGTGGGCGCCTGGGTTAC	heterodimer	-1.26
Et-COI-230F	TGATATAGCCTTCCCTCGTATAAACAAC	Mp-12S-102P	CACTCGAGGCCACGAAGTACAATT	heterodimer	-2.62
Et-COI-296P	AAGTAGGAGTAGTGAGGGTGGAAGTAA	Mp-12S-102P	CACTCGAGGCCACGAAGTACAATT	heterodimer	-2.62
Moa-IPC-P	CCGAGATTGTGGGCGCCTGGGTTAC	Mp-12S-102P	CACTCGAGGCCACGAAGTACAATT	heterodimer	-2.62
Mp-12S-102P	CACTCGAGGCCACGAAGTACAATT	Tp-COI-F	CCTTATTCGTCTGAGCCGTCCTG	heterodimer	-2.62
Mp-12S-102P	CACTCGAGGCCACGAAGTACAATT	Tp-COI-P2	GGCCGTTCTTCTCCTCCTTTCCCTCCCAGTTT	heterodimer	-2.62
Mp-12S-102P	CACTCGAGGCCACGAAGTACAATT	Tp-COI-R	GTTAAGATTTCGGTCTGTTAGAAGCATA	heterodimer	-2.62
Tp-COI-F	CCTTATTCGTCTGAGCCGTCCTG	Tp-COI-R	GTTAAGATTTCGGTCTGTTAGAAGCATA	heterodimer	-2.98
Et-COI-230F	TGATATAGCCTTCCCTCGTATAAACAAC	Tp-COI-P2	GGCCGTTCTTCTCCTCCTTTCCCTCCCAGTTT	heterodimer	-3.2
Et-COI-230F	TGATATAGCCTTCCCTCGTATAAACAAC	Moa-IPC-F	CCATCAGACCATACAGTGCAA	heterodimer	-3.54
Et-COI-296P	AAGTAGGAGTAGTGAGGGTGGAAGTAA	Moa-IPC-F	CCATCAGACCATACAGTGCAA	heterodimer	-3.54
Moa-IPC-F	CCATCAGACCATACAGTGCAA	Moa-IPC-P	CCGAGATTGTGGGCGCCTGGGTTAC	heterodimer	-3.54
Moa-IPC-F	CCATCAGACCATACAGTGCAA	Mp-12S-102P	CACTCGAGGCCACGAAGTACAATT	heterodimer	-3.54
Moa-IPC-F	CCATCAGACCATACAGTGCAA	Mp-12S-158R	TCGTGGAGTCAAAGTGGGGTAGA	heterodimer	-3.54
Moa-IPC-F	CCATCAGACCATACAGTGCAA	Tp-COI-F	CCTTATTCGTCTGAGCCGTCCTG	heterodimer	-3.54
Moa-IPC-F	CCATCAGACCATACAGTGCAA	Tp-COI-P2	GGCCGTTCTTCTCCTCCTTTCCCTCCCAGTTT	heterodimer	-3.54
Moa-IPC-F	CCATCAGACCATACAGTGCAA	Tp-COI-R	GTTAAGATTTCGGTCTGTTAGAAGCATA	heterodimer	-3.54
Et-COI-230F	TGATATAGCCTTCCCTCGTATAAACAAC	Et-COI-323R	CCCTGCTTCAACTCCTGC	heterodimer	-3.6
Et-COI-296P	AAGTAGGAGTAGTGAGGGTGGAAGTAA	Et-COI-323R	CCCTGCTTCAACTCCTGC	heterodimer	-3.6
Et-COI-323R	CCCTGCTTCAACTCCTGC	Moa-IPC-F	CCATCAGACCATACAGTGCAA	heterodimer	-3.6
Et-COI-323R	CCCTGCTTCAACTCCTGC	Moa-IPC-P	CCGAGATTGTGGGCGCCTGGGTTAC	heterodimer	-3.6
Et-COI-323R	CCCTGCTTCAACTCCTGC	Mp-12S-102P	CACTCGAGGCCACGAAGTACAATT	heterodimer	-3.6
Et-COI-323R	CCCTGCTTCAACTCCTGC	Mp-12S-158R	TCGTGGAGTCAAAGTGGGGTAGA	heterodimer	-3.6
Et-COI-323R	CCCTGCTTCAACTCCTGC	Tp-COI-F	CCTTATTCGTCTGAGCCGTCCTG	heterodimer	-3.6
Et-COI-323R	CCCTGCTTCAACTCCTGC	Tp-COI-P2	GGCCGTTCTTCTCCTCCTTTCCCTCCCAGTTT	heterodimer	-3.6
Et-COI-323R	CCCTGCTTCAACTCCTGC	Tp-COI-R	GTTAAGATTTCGGTCTGTTAGAAGCATA	heterodimer	-3.6
Et-COI-230F	TGATATAGCCTTCCCTCGTATAAACAAC	Mp-12S-59F	AAATGTTTAAACTAGAGCCGAATAGC	heterodimer	-3.84
Et-COI-296P	AAGTAGGAGTAGTGAGGGTGGAAGTAA	Mp-12S-59F	AAATGTTTAAACTAGAGCCGAATAGC	heterodimer	-3.84
Et-COI-323R	CCCTGCTTCAACTCCTGC	Mp-12S-59F	AAATGTTTAAACTAGAGCCGAATAGC	heterodimer	-3.84
Moa-IPC-F	CCATCAGACCATACAGTGCAA	Mp-12S-59F	AAATGTTTAAACTAGAGCCGAATAGC	heterodimer	-3.84
Moa-IPC-P	CCGAGATTGTGGGCGCCTGGGTTAC	Mp-12S-59F	AAATGTTTAAACTAGAGCCGAATAGC	heterodimer	-3.84
Mp-12S-59F	AAATGTTTAAACTAGAGCCGAATAGC	Mp-12S-102P	CACTCGAGGCCACGAAGTACAATT	heterodimer	-3.84
Mp-12S-59F	AAATGTTTAAACTAGAGCCGAATAGC	Mp-12S-158R	TCGTGGAGTCAAAGTGGGGTAGA	heterodimer	-3.84
Mp-12S-59F	AAATGTTTAAACTAGAGCCGAATAGC	Tp-COI-F	CCTTATTCGTCTGAGCCGTCCTG	heterodimer	-3.84
Mp-12S-59F	AAATGTTTAAACTAGAGCCGAATAGC	Tp-COI-R	GTTAAGATTTCGGTCTGTTAGAAGCATA	heterodimer	-3.84
Mp-12S-59F	AAATGTTTAAACTAGAGCCGAATAGC	Tp-COI-P2	GGCCGTTCTTCTCCTCCTTTCCCTCCCAGTTT	heterodimer	-3.97
Mp-12S-158R	TCGTGGAGTCAAAGTGGGGTAGA	Tp-COI-F	CCTTATTCGTCTGAGCCGTCCTG	heterodimer	-4
Mp-12S-102P	CACTCGAGGCCACGAAGTACAATT	Mp-12S-158R	TCGTGGAGTCAAAGTGGGGTAGA	heterodimer	-4.36
Et-COI-230F	TGATATAGCCTTCCCTCGTATAAACAAC	Moa-IPC-R	GCACTTCAGGTGTATAACTAATGAACG	heterodimer	-5.1
Et-COI-296P	AAGTAGGAGTAGTGAGGGTGGAAGTAA	Moa-IPC-R	GCACTTCAGGTGTATAACTAATGAACG	heterodimer	-5.1
Et-COI-323R	CCCTGCTTCAACTCCTGC	Moa-IPC-R	GCACTTCAGGTGTATAACTAATGAACG	heterodimer	-5.1
Moa-IPC-F	CCATCAGACCATACAGTGCAA	Moa-IPC-R	GCACTTCAGGTGTATAACTAATGAACG	heterodimer	-5.1
Moa-IPC-P	CCGAGATTGTGGGCGCCTGGGTTAC	Moa-IPC-R	GCACTTCAGGTGTATAACTAATGAACG	heterodimer	-5.1
Moa-IPC-R	GCACTTCAGGTGTATAACTAATGAACG	Mp-12S-59F	AAATGTTTAAACTAGAGCCGAATAGC	heterodimer	-5.1
Moa-IPC-R	GCACTTCAGGTGTATAACTAATGAACG	Mp-12S-102P	CACTCGAGGCCACGAAGTACAATT	heterodimer	-5.1
Moa-IPC-R	GCACTTCAGGTGTATAACTAATGAACG	Mp-12S-158R	TCGTGGAGTCAAAGTGGGGTAGA	heterodimer	-5.1
Moa-IPC-R	GCACTTCAGGTGTATAACTAATGAACG	Tp-COI-F	CCTTATTCGTCTGAGCCGTCCTG	heterodimer	-5.1
Moa-IPC-R	GCACTTCAGGTGTATAACTAATGAACG	Tp-COI-P2	GGCCGTTCTTCTCCTCCTTTCCCTCCCAGTTT	heterodimer	-5.1
Moa-IPC-R	GCACTTCAGGTGTATAACTAATGAACG	Tp-COI-R	GTTAAGATTTCGGTCTGTTAGAAGCATA	heterodimer	-5.1
Et-COI-296P	AAGTAGGAGTAGTGAGGGTGGAAGTAA	Moa-IPC-P	CCGAGATTGTGGGCGCCTGGGTTAC	heterodimer	-7.06
Mp-12S-158R	TCGTGGAGTCAAAGTGGGGTAGA	Tp-COI-P2	GGCCGTTCTTCTCCTCCTTTCCCTCCCAGTTT	heterodimer	-10.95

## Sheet: specificity insilico primerTree
Primer target	Forward mismatch	Reverse mismatch	order	genus	species	accession	Probe mismaches	Comments
Entosphenus tridentatus	1	1	Anabantiformes	Trichogaster	Trichogaster fasciata	MK359876	>7
Entosphenus tridentatus	1	1	Anura	Phyllobates	Phyllobates aurotaenia	MF614327	>7
Entosphenus tridentatus	0	0	Petromyzontiformes	Lampetra	Lampetra ayresii	JQ354155	0	wrong voucher sequence, corroborated with in-house sequencing and HQ010078
Entosphenus tridentatus	0	0	Petromyzontiformes	Entosphenus	Entosphenus lethophagus	KX389870	0	Pit-Klamath brook lamprey - non anandroumus
Entosphenus tridentatus	0	0	Petromyzontiformes	Entosphenus	Entosphenus lethophagus	HQ579097	0	Pit-Klamath brook lamprey - non anandroumus
Entosphenus tridentatus	0	0	Petromyzontiformes	Entosphenus	Entosphenus lethophagus	JN025328	0	Pit-Klamath brook lamprey - non anandroumus
Entosphenus tridentatus	0	0	Petromyzontiformes	Entosphenus	Entosphenus similis	JN025329	0	Pit-Klamath brook lamprey - non anandroumus
Entosphenus tridentatus	1	0	Petromyzontiformes	Entosphenus	Entosphenus similis	JN025331	0	Pit-Klamath brook lamprey - non anandroumus
Entosphenus tridentatus	0	0	Petromyzontiformes	Entosphenus	Entosphenus tridentatus	KY570333		target
Entosphenus tridentatus	0	0	Petromyzontiformes	Entosphenus	Entosphenus tridentatus	KX389877		target
Entosphenus tridentatus	0	0	Petromyzontiformes	Entosphenus	Entosphenus tridentatus	KX389876		target
Entosphenus tridentatus	0	0	Petromyzontiformes	Entosphenus	Entosphenus tridentatus	KX389875		target
Entosphenus tridentatus	0	0	Petromyzontiformes	Entosphenus	Entosphenus tridentatus	KX389874		target
Entosphenus tridentatus	0	0	Petromyzontiformes	Entosphenus	Entosphenus tridentatus	KX389872		target
Entosphenus tridentatus	0	0	Petromyzontiformes	Entosphenus	Entosphenus tridentatus	KX389871		target
Entosphenus tridentatus	0	0	Petromyzontiformes	Entosphenus	Entosphenus tridentatus	KF929845		target
Entosphenus tridentatus	0	0	Petromyzontiformes	Entosphenus	Entosphenus tridentatus	KF918875		target
Entosphenus tridentatus	0	0	Petromyzontiformes	Entosphenus	Entosphenus tridentatus	KF918874		target
Entosphenus tridentatus	0	0	Petromyzontiformes	Entosphenus	Entosphenus tridentatus	HQ579095		target
Entosphenus tridentatus	0	0	Petromyzontiformes	Entosphenus	Entosphenus tridentatus	GU440367		target
Entosphenus tridentatus	0	0	Petromyzontiformes	Entosphenus	Entosphenus tridentatus	HQ579132		target
Euryapteryx curtus	0	0	Dinornithiformes	Euryapteryx	Euryapteryx curtus	KJ533985		target
Euryapteryx curtus	0	0	Dinornithiformes	Euryapteryx	Euryapteryx curtus	KJ533984		target
Euryapteryx curtus	0	0	Dinornithiformes	Euryapteryx	Euryapteryx curtus	KJ533951		target
Euryapteryx curtus	0	0	Dinornithiformes	Euryapteryx	Euryapteryx curtus	KJ533933		target
Euryapteryx curtus	0	0	Dinornithiformes	Euryapteryx	Euryapteryx curtus	KJ533928		target
Euryapteryx curtus	0	0	Dinornithiformes	Euryapteryx	Euryapteryx curtus	KJ533926		target
Euryapteryx curtus	0	0	Dinornithiformes	Euryapteryx	Euryapteryx curtus	KJ533925		target
Euryapteryx curtus	0	0	Dinornithiformes	Euryapteryx	Euryapteryx curtus	KJ533924		target
Euryapteryx curtus	0	0	Dinornithiformes	Euryapteryx	Euryapteryx curtus	KJ533923		target
Euryapteryx curtus	0	0	Dinornithiformes	Euryapteryx	Euryapteryx curtus	KJ533922		target
Euryapteryx curtus	0	0	Dinornithiformes	Euryapteryx	Euryapteryx curtus	KJ533918		target
Euryapteryx curtus	0	0	Dinornithiformes	Euryapteryx	Euryapteryx curtus	KJ533915		target
Euryapteryx curtus	0	0	Dinornithiformes	Euryapteryx	Euryapteryx curtus	KJ533914		target
Euryapteryx curtus	0	0	Dinornithiformes	Euryapteryx	Euryapteryx curtus	KJ533913		target
Euryapteryx curtus	0	0	Dinornithiformes	Euryapteryx	Euryapteryx curtus	JX271271		target
Euryapteryx curtus	0	0	Dinornithiformes	Euryapteryx	Euryapteryx curtus	JX271268		target
Euryapteryx curtus	0	0	Dinornithiformes	Euryapteryx	Euryapteryx curtus	JX271262		target
Euryapteryx curtus	0	0	Dinornithiformes	Euryapteryx	Euryapteryx curtus	JX271261		target
Euryapteryx curtus	0	0	Dinornithiformes	Euryapteryx	Euryapteryx curtus	JF927706		target
Euryapteryx curtus	0	0	Dinornithiformes	Euryapteryx	Euryapteryx curtus	JF927704		target
Euryapteryx curtus	0	0	Dinornithiformes	Euryapteryx	Euryapteryx curtus	JF927703		target
Euryapteryx curtus	0	0	Dinornithiformes	Euryapteryx	Euryapteryx curtus	JF927702		target
Euryapteryx curtus	0	0	Dinornithiformes	Euryapteryx	Euryapteryx curtus	JF927700		target
Euryapteryx curtus	0	0	Dinornithiformes	Euryapteryx	Euryapteryx curtus	JF927698		target
Euryapteryx curtus	0	0	Dinornithiformes	Euryapteryx	Euryapteryx curtus	JF927695		target
Euryapteryx curtus	0	0	Dinornithiformes	Euryapteryx	Euryapteryx curtus	JF927692		target
Euryapteryx curtus	0	0	Dinornithiformes	Euryapteryx	Euryapteryx curtus	JF927685		target
Euryapteryx curtus	0	0	Dinornithiformes	Euryapteryx	Euryapteryx curtus	JF927684		target
Euryapteryx curtus	0	0	Dinornithiformes	Euryapteryx	Euryapteryx curtus	JF927682		target
Euryapteryx curtus	0	0	Dinornithiformes	Euryapteryx	Euryapteryx curtus	JF927678		target
Euryapteryx curtus	0	0	Dinornithiformes	Euryapteryx	Euryapteryx curtus	JF927676		target
Euryapteryx curtus	0	0	Dinornithiformes	Euryapteryx	Euryapteryx curtus	JF357918		target
Euryapteryx curtus	0	0	Dinornithiformes	Euryapteryx	Euryapteryx curtus	JF357917		target
Euryapteryx curtus	0	0	Dinornithiformes	Euryapteryx	Euryapteryx curtus	JF357916		target
Euryapteryx curtus	0	0	Dinornithiformes	Euryapteryx	Euryapteryx curtus	GU139032		target
Euryapteryx curtus	0	0	Dinornithiformes	Euryapteryx	Euryapteryx curtus	GU139030		target
Euryapteryx curtus	0	0	Dinornithiformes	Euryapteryx	Euryapteryx curtus	GU139027		target
Euryapteryx curtus	0	0	Dinornithiformes	Euryapteryx	Euryapteryx curtus	GU139026		target
Euryapteryx curtus	0	0	Dinornithiformes	Euryapteryx	Euryapteryx curtus	GU139025		target
Euryapteryx curtus	0	0	Dinornithiformes	Euryapteryx	Euryapteryx curtus	GU139023		target
Euryapteryx curtus	0	0	Dinornithiformes	Euryapteryx	Euryapteryx curtus	GU139019		target
Euryapteryx curtus	0	0	Dinornithiformes	Euryapteryx	Euryapteryx curtus	GU139017		target
Euryapteryx curtus	0	0	Dinornithiformes	Euryapteryx	Euryapteryx curtus	GU139015		target
Euryapteryx curtus	0	0	Dinornithiformes	Euryapteryx	Euryapteryx curtus	GU139014		target
Euryapteryx curtus	0	0	Dinornithiformes	Euryapteryx	Euryapteryx curtus	GU139013		target
Euryapteryx curtus	0	0	Dinornithiformes	Euryapteryx	Euryapteryx curtus	GU139012		target
Euryapteryx curtus	0	0	Dinornithiformes	Euryapteryx	Euryapteryx curtus	GU139009		target
Euryapteryx curtus	0	0	Dinornithiformes	Euryapteryx	Euryapteryx curtus	GU139008		target
Euryapteryx curtus	0	0	Dinornithiformes	Euryapteryx	Euryapteryx curtus	GU139007		target
Euryapteryx curtus	0	0	Dinornithiformes	Euryapteryx	Euryapteryx curtus	GU139006		target
Euryapteryx curtus	0	0	Dinornithiformes	Euryapteryx	Euryapteryx curtus	GU139002		target
Euryapteryx curtus	0	0	Dinornithiformes	Euryapteryx	Euryapteryx curtus	JX271266		target
Euryapteryx curtus	0	0	Dinornithiformes	Euryapteryx	Euryapteryx curtus	GU139024		target
Euryapteryx curtus	0	0	Dinornithiformes	Euryapteryx	Euryapteryx curtus	KJ533973		target
Euryapteryx curtus	0	0	Dinornithiformes	Euryapteryx	Euryapteryx curtus	KJ533927		target
Euryapteryx curtus	0	0	Dinornithiformes	Euryapteryx	Euryapteryx curtus	JX271260		target
Euryapteryx curtus	0	0	Dinornithiformes	Euryapteryx	Euryapteryx curtus	JF927705		target
Euryapteryx curtus	0	0	Dinornithiformes	Euryapteryx	Euryapteryx curtus	GU139020		target
Euryapteryx curtus	0	1	Dinornithiformes	Euryapteryx	Euryapteryx gravis	GQ253941	0	Extinct
Merluccius productus	0	0	Gadiformes	Merluccius	Merluccius gayi	FJ215054		target
Merluccius productus	0	0	Gadiformes	Merluccius	Merluccius productus	LC091818		target
Merluccius productus	0	0	Gadiformes	Merluccius	Merluccius productus	LC091817		target
Merluccius productus	0	0	Gadiformes	Merluccius	Merluccius productus	LC091816		target
Merluccius productus	0	0	Gadiformes	Merluccius	Merluccius productus	LC091814		target
Merluccius productus	0	0	Gadiformes	Merluccius	Merluccius productus	LC069504		target
Merluccius productus	0	0	Gadiformes	Merluccius	Merluccius productus	FJ215055		target
Thaleichthys pacificus	1	1	NA	Dischistodus	Dischistodus pseudochrysopoecilus	KP194765	6	Australia: Queensland
Thaleichthys pacificus	1	1	NA	Dischistodus	Dischistodus pseudochrysopoecilus	KP194764	6	Australia: Queensland
Thaleichthys pacificus	1	1	NA	Dischistodus	Dischistodus pseudochrysopoecilus	KP194308	6	Australia: Queensland
Thaleichthys pacificus	0	0	Osmeriformes	Thaleichthys	Thaleichthys pacificus	KY570451		target
Thaleichthys pacificus	0	0	Osmeriformes	Thaleichthys	Thaleichthys pacificus	KY570450		target
Thaleichthys pacificus	0	0	Osmeriformes	Thaleichthys	Thaleichthys pacificus	KX228029		target
Thaleichthys pacificus	0	0	Osmeriformes	Thaleichthys	Thaleichthys pacificus	KF930504		target
Thaleichthys pacificus	0	0	Osmeriformes	Thaleichthys	Thaleichthys pacificus	KF918978		target
Thaleichthys pacificus	0	0	Osmeriformes	Thaleichthys	Thaleichthys pacificus	JQ354516		target
Thaleichthys pacificus	0	0	Osmeriformes	Thaleichthys	Thaleichthys pacificus	JQ354515		target
Thaleichthys pacificus	0	0	Osmeriformes	Thaleichthys	Thaleichthys pacificus	JQ354514		target
Thaleichthys pacificus	0	0	Osmeriformes	Thaleichthys	Thaleichthys pacificus	FJ918923		target
Thaleichthys pacificus	0	0	Osmeriformes	Thaleichthys	Thaleichthys pacificus	FJ165430		target
Thaleichthys pacificus	0	0	Osmeriformes	Thaleichthys	Thaleichthys pacificus	FJ165429		target
Thaleichthys pacificus	0	0	Osmeriformes	Thaleichthys	Thaleichthys pacificus	FJ165428		target
Thaleichthys pacificus	0	0	Osmeriformes	Thaleichthys	Thaleichthys pacificus	FJ165425		target
Thaleichthys pacificus	0	0	Osmeriformes	Thaleichthys	Thaleichthys pacificus	FJ165423		target
Thaleichthys pacificus	0	0	Osmeriformes	Thaleichthys	Thaleichthys pacificus	FJ165422		target
Thaleichthys pacificus	0	0	Osmeriformes	Thaleichthys	Thaleichthys pacificus	FJ165416		target
Thaleichthys pacificus	0	0	Osmeriformes	Thaleichthys	Thaleichthys pacificus	FJ165414		target
Thaleichthys pacificus	0	0	Osmeriformes	Thaleichthys	Thaleichthys pacificus	FJ165413		target
Thaleichthys pacificus	0	0	Osmeriformes	Thaleichthys	Thaleichthys pacificus	FJ165412		target
Thaleichthys pacificus	0	0	Osmeriformes	Thaleichthys	Thaleichthys pacificus	FJ165411		target
Thaleichthys pacificus	0	0	Osmeriformes	Thaleichthys	Thaleichthys pacificus	EU524389		target
Thaleichthys pacificus	0	0	Osmeriformes	Thaleichthys	Thaleichthys pacificus	EU524386		target
Thaleichthys pacificus	0	0	Osmeriformes	Thaleichthys	Thaleichthys pacificus	FJ165427		target

## Sheet: specificity invitro qPCR
		Hake	Quantity	Lamprey	Quantity	Eulachon	Quantity	IPC
Well	sample	CT	copy/ul	CT	copy/ul	CT	copy/ul	Ct	dCt
1306b	eDNA no phase lock	36.148	1.47342	Undetermined		Undetermined		26.0487	-0.151271
1306b	eDNA no phase lock	36.899	0.871439	Undetermined		Undetermined		26.1696	-0.0303928
1306b	eDNA no phase lock	37.7766	0.471702	Undetermined		Undetermined		26.1098	-0.0902245
1361b	eDNA no phase lock	34.3319	5.24761	Undetermined		Undetermined		26.1257	-0.0742886
1361b	eDNA no phase lock	33.9803	6.7108	Undetermined		Undetermined		26.1748	-0.0252144
1361b	eDNA no phase lock	33.6923	8.20841	Undetermined		Undetermined		26.1345	-0.0655319
1362b	eDNA no phase lock	36.1504	1.471	Undetermined		Undetermined		25.9806	-0.219371
1362b	eDNA no phase lock	35.5156	2.2931	Undetermined		Undetermined		25.9635	-0.23647
1362b	eDNA no phase lock	Undetermined		Undetermined		Undetermined		25.9677	-0.232297
1306a	eDNA with phase lock	32.6594	16.9042	Undetermined		Undetermined		26.1309	-0.0690662
1306a	eDNA with phase lock	31.9553	27.6599	Undetermined		Undetermined		26.0027	-0.197286
1306a	eDNA with phase lock	32.912	14.1665	Undetermined		Undetermined		25.9692	-0.230779
1361a	eDNA with phase lock	33.6167	8.65388	Undetermined		Undetermined		26.3731	0.173117
1361a	eDNA with phase lock	33.2458	11.2172	Undetermined		Undetermined		26.2465	0.0464542
1361a	eDNA with phase lock	34.2668	5.49233	Undetermined		Undetermined		26.2475	0.0475319
1362a	eDNA with phase lock	34.7531	3.90879	Undetermined		Undetermined		26.141	-0.0590469
1362a	eDNA with phase lock	34.968	3.36318	Undetermined		Undetermined		26.0714	-0.128566
1362a	eDNA with phase lock	33.9149	7.02485	Undetermined		Undetermined		26.1571	-0.0429394
51889.1	eulachon	Undetermined		Undetermined		21.1366	63075	25.8207	-0.379335
51889.1	eulachon	Undetermined		Undetermined		19.6136	196696	26.0012	-0.198821
51933.1	eulachon	Undetermined		Undetermined		18.7622	371478	25.4662	-0.733777
51933.1	eulachon	Undetermined		Undetermined		19.3235	244293	25.704	-0.496009
512	eulachon	Undetermined		Undetermined		20.6149	93122.2	25.8696	-0.330371
512	eulachon	Undetermined		Undetermined		20.5528	97546	25.6603	-0.539655
119	eulachon	Undetermined		Undetermined		19.9821	149383	25.7992	-0.400756
119	eulachon	Undetermined		Undetermined		19.6055	197897	25.7277	-0.472284
3308	eulachon	Undetermined		Undetermined		21.1935	60451.1	25.6601	-0.539941
3308	eulachon	Undetermined		Undetermined		21.6943	41589.5	25.7102	-0.489789
50	eulachon	Undetermined		Undetermined		18.8196	355910	25.5419	-0.658139
50	eulachon	Undetermined		Undetermined		19.3557	238474	25.3083	-0.89173
51934.1	eulachon	Undetermined		40.15	0.012524	21.4021	51731	25.3648	-0.835151
51934.1	eulachon	Undetermined		Undetermined		21.1331	63239.3	25.472	-0.728034
52034.4	eulachon	Undetermined		Undetermined		20.1172	135048	25.2844	-0.915616
52034.4	eulachon	Undetermined		Undetermined		20.1429	132481	25.0344	-1.16564
51889.2	eulachon	Undetermined		40.7273	0.00817922	20.9229	73988.4	25.6876	-0.512445
51889.2	eulachon	Undetermined		41.5926	0.004319	21.3264	54740.4	25.8239	-0.376064
51933.1	eulachon	Undetermined		Undetermined		18.6993	389361	25.4645	-0.735522
51933.1	eulachon	Undetermined		Undetermined		19.3527	239019	25.5752	-0.624801
518	eulachon	Undetermined		Undetermined		20.1645	130358	25.9149	-0.285093
518	eulachon	Undetermined		Undetermined		20.082	138640	25.6548	-0.545213
131	eulachon	Undetermined		Undetermined		19.8063	170342	25.6345	-0.565488
131	eulachon	Undetermined		Undetermined		19.7792	173816	25.6134	-0.586553
3314	eulachon	Undetermined		Undetermined		21.4628	49437.4	25.5813	-0.618728
3314	eulachon	Undetermined		Undetermined		21.6905	41705.9	25.7972	-0.402805
56	eulachon	Undetermined		Undetermined		18.2793	532786	25.3887	-0.811265
56	eulachon	Undetermined		Undetermined		18.6546	402573	25.2954	-0.904594
51934.2	eulachon	Undetermined		34.5742	0.767044	20.8044	80833.6	25.3192	-0.880782
51934.2	eulachon	Undetermined		39.357	0.0224854	20.7719	82819.2	25.3512	-0.848804
52034.4	eulachon	Undetermined		Undetermined		21.0032	69680.3	25.267	-0.932962
52034.4	eulachon	Undetermined		Undetermined		21.2864	56397.8	25.4629	-0.737052
51889.3	eulachon	Undetermined		36.5777	0.174851	20.6227	92585.3	25.7058	-0.494218
51889.3	eulachon	Undetermined		35.9894	0.269929	21.2003	60142.8	25.8289	-0.371059
51933.2	eulachon	Undetermined		Undetermined		18.2348	550796	25.2919	-0.908109
51933.2	eulachon	Undetermined		Undetermined		18.7267	381452	25.9175	-0.28246
524	eulachon	Undetermined		Undetermined		19.6918	185539	25.6193	-0.580743
524	eulachon	Undetermined		Undetermined		19.4813	217133	25.9501	-0.24994
155	eulachon	Undetermined		Undetermined		20.3864	110454	25.7118	-0.488164
155	eulachon	Undetermined		Undetermined		20.5999	94171.5	25.7852	-0.41484
3326	eulachon	Undetermined		Undetermined		19.5197	210997	25.4655	-0.734483
3326	eulachon	Undetermined		Undetermined		20.041	142956	25.5492	-0.650829
80	eulachon	Undetermined		Undetermined		17.2388	1.15881e+06	25.5988	-0.601173
80	eulachon	Undetermined		Undetermined		17.9642	674153	25.4168	-0.78316
51934.5	eulachon	40.6055	0.0652205	37.6649	0.0783831	20.1374	133019	25.351	-0.848958
51934.5	eulachon	Undetermined		35.1308	0.508666	20.2412	123096	25.3835	-0.816491
52034.4	eulachon	Undetermined		Undetermined		20.6722	89220.4	25.3034	-0.896592
52034.4	eulachon	Undetermined		Undetermined		20.628	92215.5	25.5986	-0.601421
51889.1	eulachon	Undetermined		Undetermined		19.8344	166799	25.576	-0.624032
51889.1	eulachon	Undetermined		Undetermined		20.0462	142393	25.6368	-0.563184
51933.2	eulachon	Undetermined		Undetermined		19.1812	271673	25.5447	-0.655345
51933.2	eulachon	Undetermined		Undetermined		19.9058	158139	25.5873	-0.612657
530	eulachon	Undetermined		Undetermined		20.9386	73125.3	25.893	-0.307029
530	eulachon	Undetermined		Undetermined		20.965	71700.4	25.7077	-0.492349
120	eulachon	Undetermined		Undetermined		19.1661	274754	25.8344	-0.365558
120	eulachon	Undetermined		Undetermined		19.0464	300444	25.4902	-0.709809
3332	eulachon	Undetermined		Undetermined		19.8046	170553	25.9227	-0.277276
3332	eulachon	Undetermined		Undetermined		20.227	124411	25.6158	-0.584245
92	eulachon	Undetermined		Undetermined		19.5233	210417	25.4114	-0.788591
92	eulachon	Undetermined		Undetermined		20.5377	98652.9	25.604	-0.596009
51934.6	eulachon	Undetermined		33.2013	2.11266	19.2696	254323	25.3133	-0.886695
51934.6	eulachon	Undetermined		33.4783	1.72209	19.326	243835	25.2849	-0.915115
52034.4	eulachon	Undetermined		Undetermined		20.2058	126396	25.2493	-0.950677
52034.4	eulachon	Undetermined		Undetermined		20.1839	128486	25.5	-0.699994
51983.9	eulachon	Undetermined		35.5761	0.36619	17.2723	1.1302e+06	25.6768	-0.523195
51983.9	eulachon	Undetermined		34.3049	0.935675	18.0313	641217	25.468	-0.732034
51933.2	eulachon	Undetermined		Undetermined		19.5611	204571	25.4859	-0.714099
51933.2	eulachon	Undetermined		Undetermined		20.1527	131514	25.7915	-0.408511
536	eulachon	Undetermined		Undetermined		22.6735	20016.4	25.8461	-0.35386
536	eulachon	Undetermined		Undetermined		22.5504	21944.7	25.8177	-0.38232
126	eulachon	Undetermined		Undetermined		19.5473	206688	25.522	-0.678012
126	eulachon	Undetermined		Undetermined		19.2949	249556	25.5098	-0.69021
3303	eulachon	Undetermined		Undetermined		18.1991	565664	25.6972	-0.502753
3303	eulachon	Undetermined		Undetermined		18.7637	371057	25.538	-0.662025
57	eulachon	Undetermined		Undetermined		18.9043	334086	25.4806	-0.719421
57	eulachon	Undetermined		Undetermined		19.3549	238620	25.3685	-0.831542
51934.2	eulachon	Undetermined		31.1942	9.292	18.7724	368666	25.1911	-1.00888
51934.2	eulachon	Undetermined		31.1011	9.95273	18.2133	559693	25.1206	-1.07935
52034.4	eulachon	Undetermined		Undetermined		19.2467	258696	25.152	-1.04798
52034.4	eulachon	Undetermined		Undetermined		19.3438	240606	25.4285	-0.771522
51983.1	eulachon	Undetermined		37.46	0.091183	17.7772	775199	25.2787	-0.921333
51983.1	eulachon	Undetermined		40.8745	0.00733731	18.5012	451429	25.7837	-0.416284
51889.5	eulachon	Undetermined		Undetermined		19.9839	149178	25.7126	-0.487416
51889.5	eulachon	Undetermined		Undetermined		20.3818	110831	25.6349	-0.565101
51983.1	eulachon	Undetermined		36.8627	0.141695	18.5364	439711	25.3668	-0.833181
51983.1	eulachon	Undetermined		38.791	0.0341435	18.8887	338002	25.5412	-0.658845
51983.5	eulachon	Undetermined		32.1833	4.47815	18.3191	517175	25.535	-0.66496
51983.5	eulachon	Undetermined		31.8405	5.76726	19.034	303246	25.6279	-0.572065
51983.1	eulachon	Undetermined		31.9704	5.23999	17.9728	669818	25.7136	-0.486373
51983.1	eulachon	Undetermined		31.966	5.25727	18.3474	506376	25.4873	-0.71272
Gad15	extraction negative control	Undetermined		Undetermined		Undetermined		26.1104	-0.0895721
Gad15	extraction negative control	Undetermined		Undetermined		Undetermined		26.0896	-0.110376
Gad16	extraction negative control	Undetermined		Undetermined		Undetermined		26.1979	-0.00208397
Gad16	extraction negative control	Undetermined		Undetermined		Undetermined		25.4603	-0.739669
Gad13	Boreogadus saida	Undetermined		Undetermined		Undetermined		26.2001	5.22614e-05
Gad13	Boreogadus saida	Undetermined		Undetermined		Undetermined		26.1197	-0.0803043
Gad7	Enophrys bison	37.7803	0.470472	Undetermined		Undetermined		26.1055	-0.0945274
Gad7	Enophrys bison	Undetermined		Undetermined		Undetermined		26.1241	-0.0759232
Gad4	Gadus chalcogrammus	35.2371	2.78622	Undetermined		Undetermined		26.1568	-0.0432293
Gad4	Gadus chalcogrammus	34.6567	4.18132	Undetermined		Undetermined		26.0122	-0.187789
Gad5	Gadus chalcogrammus	34.2702	5.47907	Undetermined		Undetermined		26.2052	0.00519447
Gad5	Gadus chalcogrammus	33.6904	8.21917	Undetermined		Undetermined		26.2336	0.0335796
Gad6	Gadus chalcogrammus	Undetermined		Undetermined		Undetermined		26.1656	-0.0344059
Gad6	Gadus chalcogrammus	37.0361	0.791748	Undetermined		Undetermined		26.2235	0.0235298
Gad14	Gadus chalcogrammus	Undetermined		Undetermined		Undetermined		26.1594	-0.0406067
Gad14	Gadus chalcogrammus	36.0027	1.63102	Undetermined		Undetermined		26.0618	-0.13825
Gad10	Gadus macrocephalus	Undetermined		Undetermined		Undetermined		26.1366	-0.0633804
Gad10	Gadus macrocephalus	Undetermined		Undetermined		Undetermined		26.0087	-0.191259
Gad11	Gadus macrocephalus	Undetermined		Undetermined		Undetermined		26.0271	-0.172887
Gad11	Gadus macrocephalus	Undetermined		Undetermined		Undetermined		26.0086	-0.191377
Gad12	Gadus macrocephalus	Undetermined		Undetermined		Undetermined		26.4028	0.202786
Gad12	Gadus macrocephalus	Undetermined		Undetermined		Undetermined		26.3404	0.140355
Gad8	Merluccius productus	24.8305	4036.57	Undetermined		Undetermined		25.827	-0.372979
Gad8	Merluccius productus	24.1714	6400.45	Undetermined		Undetermined		25.9128	-0.287217
Gad1	Microgradus proximus	Undetermined		Undetermined		Undetermined		25.9909	-0.20909
Gad1	Microgradus proximus	Undetermined		Undetermined		Undetermined		26.1424	-0.0575821
Gad9	Microgradus proximus	Undetermined		Undetermined		36.6987	0.565773	26.1775	-0.0225174
Gad9	Microgradus proximus	Undetermined		Undetermined		Undetermined		26.1289	-0.0710556
Gad2	Microgradus proximus	Undetermined		Undetermined		Undetermined		26.1447	-0.0552933
Gad2	Microgradus proximus	Undetermined		Undetermined		Undetermined		25.9724	-0.227611
Gad3	Microgradus proximus	Undetermined		Undetermined		Undetermined		25.9278	-0.272208
Gad3	Microgradus proximus	Undetermined		Undetermined		Undetermined		26.1099	-0.0900814
32969-09	European hake	22.396	22155.3	Undetermined		Undetermined		25.6065	-0.593452
32969-09	European hake	23.0208	14311.9	Undetermined		Undetermined		25.5946	-0.605422
2015_fall_86_193	hake	19.6873	147313	Undetermined		Undetermined		26.1003	-0.0996735
2015_fall_86_193	hake	19.3956	180652	Undetermined		Undetermined		26.0534	-0.146592
20150493	hake	20.1323	107915	Undetermined		Undetermined		25.8957	-0.304326
20150493	hake	19.9528	122352	Undetermined		Undetermined		25.9402	-0.259843
226	hake	20.4743	84957.7	Undetermined		Undetermined		26.687	0.486993
226	hake	20.0966	110644	Undetermined		Undetermined		25.8642	-0.335763
328	hake	20.2881	96775.6	Undetermined		Undetermined		25.785	-0.41496
328	hake	19.8346	132896	Undetermined		Undetermined		25.7821	-0.417947
34798-04	hake	19.3651	184550	Undetermined		Undetermined		26.2312	0.0311592
34798-04	hake	20.2435	99839.3	Undetermined		Undetermined		25.5964	-0.603561
20150007	hake	19.8422	132192	Undetermined		Undetermined		26.2933	0.093293
20150007	hake	19.7088	145114	Undetermined		Undetermined		26.1144	-0.085643
20150497	hake	19.4522	173648	Undetermined		Undetermined		26.3742	0.174155
20150497	hake	19.2259	203424	Undetermined		Undetermined		26.0917	-0.108255
227	hake	20.3239	94378.4	Undetermined		Undetermined		26.0376	-0.162351
227	hake	20.2681	98135	Undetermined		Undetermined		26.0168	-0.183179
329	hake	19.9675	121101	Undetermined		Undetermined		25.8737	-0.32632
329	hake	19.8043	135741	Undetermined		Undetermined		25.848	-0.351974
34798-05	hake	19.9588	121841	Undetermined		Undetermined		25.8988	-0.301179
34798-05	hake	20.6435	75474.4	Undetermined		Undetermined		25.6319	-0.568122
20150164	hake	19.7493	141059	Undetermined		Undetermined		26.1609	-0.0391228
20150164	hake	19.5589	161158	Undetermined		Undetermined		26.4338	0.233752
20150503	hake	19.3947	180770	Undetermined		Undetermined		26.3717	0.171708
20150503	hake	19.3156	191055	Undetermined		Undetermined		26.2113	0.0112999
228	hake	19.7371	142273	Undetermined		Undetermined		26.0592	-0.140811
228	hake	20.8821	63874.2	Undetermined		Undetermined		25.8776	-0.322387
330	hake	19.7503	140960	Undetermined		Undetermined		26.0023	-0.197738
330	hake	19.7876	137331	Undetermined		Undetermined		26.0288	-0.17121
34798-10	hake	19.1166	219582	Undetermined		Undetermined		26.2527	0.052739
34798-10	hake	19.9371	123697	Undetermined		Undetermined		26.0874	-0.11263
20150165	hake	19.5364	163716	Undetermined		Undetermined		26.4821	0.282058
20150165	hake	19.6774	148343	Undetermined		Undetermined		26.4255	0.225489
20150504	hake	19.4238	177126	Undetermined		Undetermined		26.3396	0.139624
20150504	hake	19.2656	197850	Undetermined		Undetermined		26.5138	0.313809
229	hake	20.5146	82594.7	Undetermined		Undetermined		26.0745	-0.12547
229	hake	20.4772	84786.7	Undetermined		Undetermined		26.1433	-0.0567314
331	hake	19.9208	125119	Undetermined		Undetermined		25.9457	-0.25431
331	hake	20.1735	104847	Undetermined		Undetermined		25.8587	-0.341266
34798-18	hake	19.3836	182183	Undetermined		Undetermined		26.3732	0.17324
34798-18	hake	19.9685	121014	Undetermined		Undetermined		25.7112	-0.488752
20150169	hake	20.0255	116287	Undetermined		Undetermined		26.1907	-0.00932426
20150169	hake	19.514	166292	Undetermined		Undetermined		26.2585	0.0585449
20150505	hake	19.327	189529	Undetermined		Undetermined		26.502	0.302001
20150505	hake	19.1486	214725	Undetermined		Undetermined		26.277	0.0769871
230	hake	20.4633	85611.5	Undetermined		Undetermined		25.9607	-0.239286
230	hake	20.0912	111064	Undetermined		Undetermined		26.0032	-0.196824
332	hake	19.7699	139045	Undetermined		Undetermined		26.0644	-0.135595
332	hake	19.666	149525	Undetermined		Undetermined		25.9664	-0.233567
34798-24	hake	19.6396	152308	Undetermined		Undetermined		26.3094	0.109408
34798-24	hake	20.4443	86757.9	Undetermined		Undetermined		25.6801	-0.519944
20150175	hake	18.9664	243901	Undetermined		Undetermined		26.2884	0.0884045
20150175	hake	18.8792	259249	Undetermined		Undetermined		26.2293	0.0293472
20150506	hake	20.661	74554.6	Undetermined		Undetermined		26.0556	-0.144365
20150506	hake	20.6174	76862.6	Undetermined		Undetermined		26.0472	-0.152751
231	hake	19.3166	190916	Undetermined		Undetermined		26.285	0.085017
231	hake	19.0393	231780	Undetermined		Undetermined		26.1767	-0.0232918
334	hake	20.5562	80228.3	Undetermined		Undetermined		26.0295	-0.170549
334	hake	20.3428	93141	Undetermined		Undetermined		26.035	-0.164979
34798-27	hake	19.1274	217933	Undetermined		Undetermined		26.148	-0.0519573
34798-27	hake	19.8641	130176	Undetermined		Undetermined		25.735	-0.465011
20150176	hake	19.3557	185765	Undetermined		Undetermined		26.1755	-0.0245392
20150176	hake	19.1654	212218	Undetermined		Undetermined		26.309	0.109015
20150509	hake	19.276	196412	Undetermined		Undetermined		26.1323	-0.0676872
20150509	hake	18.9961	238890	Undetermined		Undetermined		26.2947	0.0947235
122	hake	20.8936	63364.3	Undetermined		Undetermined		26.1849	-0.0150845
122	hake	20.645	75396.9	Undetermined		Undetermined		25.9355	-0.264451
336	hake	20.0509	114240	Undetermined		Undetermined		26.0199	-0.18012
336	hake	19.9365	123753	Undetermined		Undetermined		25.7072	-0.492849
34798-31	hake	19.9717	120739	Undetermined		Undetermined		25.8843	-0.315679
34798-31	hake	20.9097	62654.2	Undetermined		Undetermined		25.5795	-0.620473
20150177	hake	19.5994	156661	Undetermined		35.8933	1.03244	26.0316	-0.168393
20150177	hake	19.3746	183325	Undetermined		35.6348	1.25224	26.0073	-0.192729
20150069	hake	19.6255	153821	Undetermined		Undetermined		26.0517	-0.148328
20150069	hake	19.8523	131254	Undetermined		Undetermined		26.2853	0.0853031
124	hake	20.0993	110436	Undetermined		Undetermined		26.1636	-0.0363686
124	hake	19.8636	130226	Undetermined		Undetermined		25.9556	-0.244352
337	hake	19.9826	119830	Undetermined		Undetermined		25.9499	-0.25015
337	hake	20.0979	110541	Undetermined		Undetermined		25.9233	-0.276677
1	lamprey	Undetermined		19.2188	64010.3	Undetermined		26.8431	0.643077
1	lamprey	Undetermined		18.7355	91443.4	Undetermined		26.6547	0.454711
325	lamprey	Undetermined		19.342	58449.9	Undetermined		26.5886	0.388608
325	lamprey	Undetermined		19.1061	69561.8	Undetermined		26.3481	0.148055
333	lamprey	38.6747	0.251678	15.8784	753095	Undetermined		30.5038	4.30377
333	lamprey	38.8872	0.216926	15.3978	1073739	Undetermined		32.6859	6.48587
341	lamprey	43.3582	0.00951138	15.2436	1.20316e+06	Undetermined		30.8471	4.64706
341	lamprey	42.0402	0.0239111	14.7231	1.76655e+06	Undetermined		32.4962	6.2962
349	lamprey	Undetermined		16.4312	500817	Undetermined		28.7605	2.5605
349	lamprey	Undetermined		15.9802	698630	Undetermined		29.3503	3.15033
2	lamprey	40.2279	0.0849342	19.1825	65749.5	Undetermined		26.6986	0.498618
2	lamprey	41.4565	0.0359664	18.8116	86453	Undetermined		26.7042	0.504189
326	lamprey	Undetermined		18.8558	83673	Undetermined		27.0925	0.892472
326	lamprey	44.8908	0.00325631	17.9186	167101	Undetermined		27.3215	1.12149
334	lamprey	34.9755	3.34565	15.4476	1.03499e+06	Undetermined		33.6528	7.45276
334	lamprey	35.357	2.56207	14.9593	1.48404e+06	Undetermined		37.8874	11.6874
342	lamprey	Undetermined		15.9834	696969	Undetermined		30.0847	3.88473
342	lamprey	Undetermined		15.1081	1.32967e+06	Undetermined		32.6913	6.49133
350	lamprey	Undetermined		18.3388	122544	Undetermined		27.0803	0.880347
350	lamprey	44.7399	0.00361887	17.7425	190293	Undetermined		27.5287	1.32871
3	lamprey	Undetermined		21.1427	15475.6	Undetermined		26.1629	-0.037101
3	lamprey	Undetermined		21.147	15426.7	Undetermined		26.1504	-0.0496265
327	lamprey	Undetermined		19.2773	61308.1	Undetermined		26.5419	0.341876
327	lamprey	Undetermined		18.0833	147972	Undetermined		27.0208	0.820802
335	lamprey	Undetermined		15.9846	696345	Undetermined		30.5597	4.35965
335	lamprey	Undetermined		15.4472	1.03532e+06	Undetermined		31.1263	4.92632
343	lamprey	Undetermined		16.9601	338972	Undetermined		28.8494	2.64936
343	lamprey	41.9546	0.0253866	15.862	762272	Undetermined		30.8538	4.65377
351	lamprey	Undetermined		17.8175	180048	Undetermined		27.622	1.42196
351	lamprey	Undetermined		17.1473	295237	Undetermined		28.3126	2.11263
4	lamprey	Undetermined		22.1989	7097.99	Undetermined		26.1492	-0.0507748
4	lamprey	43.4115	0.00916359	22.3308	6439.72	Undetermined		26.1955	-0.00451012
328	lamprey	44.7283	0.00364837	20.1197	32923.4	Undetermined		26.2965	0.0964516
328	lamprey	42.1159	0.0226776	19.3853	56611.6	Undetermined		26.6189	0.418885
336	lamprey	Undetermined		18.1635	139474	Undetermined		27.4798	1.27978
336	lamprey	Undetermined		17.2191	280011	Undetermined		28.5936	2.39355
344	lamprey	Undetermined		15.8962	743316	Undetermined		31.6974	5.49737
344	lamprey	Undetermined		15.477	1.01275e+06	Undetermined		33.8884	7.68845
5	lamprey	Undetermined		19.7709	42589.2	Undetermined		26.45	0.24997
5	lamprey	Undetermined		19.8951	38860.7	Undetermined		26.6628	0.462788
329	lamprey	32.9052	14.2345	19.0277	73708.5	Undetermined		26.8333	0.633279
329	lamprey	32.1489	24.1571	18.306	125547	Undetermined		27.0933	0.893256
337	lamprey	Undetermined		17.1194	301378	Undetermined		28.2897	2.08966
337	lamprey	Undetermined		16.5902	445381	Undetermined		29.1378	2.93777
345	lamprey	Undetermined		16.4223	504112	Undetermined		29.7961	3.59611
345	lamprey	Undetermined		15.6949	862358	Undetermined		30.8809	4.68089
6	lamprey	Undetermined		20.0323	35118	Undetermined		26.3018	0.101846
6	lamprey	Undetermined		20.2138	30715.7	Undetermined		26.39	0.18998
330	lamprey	Undetermined		19.9352	37725.9	Undetermined		26.603	0.403003
330	lamprey	Undetermined		19.8151	41222.9	Undetermined		26.3462	0.146249
338	lamprey	33.3314	10.5648	17.5518	219047	Undetermined		28.143	1.94302
338	lamprey	33.7117	8.09789	16.9628	338296	Undetermined		29.1153	2.91534
346	lamprey	Undetermined		19.2621	61997	Undetermined		26.6366	0.436618
346	lamprey	Undetermined		18.3962	117462	Undetermined		27.0843	0.884312
7	lamprey	Undetermined		18.5073	108218	Undetermined		27.0854	0.885394
7	lamprey	Undetermined		17.4572	234881	Undetermined		27.851	1.65105
331	lamprey	Undetermined		22.1981	7102.28	Undetermined		26.0668	-0.133226
331	lamprey	Undetermined		22.0614	7856.14	Undetermined		26.2411	0.0410831
339	lamprey	43.7391	0.00728723	19.9935	36138.3	Undetermined		26.5621	0.362088
339	lamprey	39.7023	0.122669	19.8363	40583.1	Undetermined		25.9671	-0.232864
347	lamprey	Undetermined		18.9033	80792.4	Undetermined		26.7914	0.591433
347	lamprey	Undetermined		18.24	131811	Undetermined		26.8205	0.620454
332	lamprey	Undetermined		20.82	19637	Undetermined		26.2436	0.0435818
332	lamprey	Undetermined		20.6771	21820.2	Undetermined		26.5006	0.300631
340	lamprey	Undetermined		19.3859	56582.9	Undetermined		26.5545	0.354546
340	lamprey	44.558	0.00410988	19.3322	58872.5	Undetermined		26.3149	0.114899
348	lamprey	Undetermined		17.8094	181121	Undetermined		26.8904	0.690369
348	lamprey	Undetermined		16.9753	335195	Undetermined		27.7882	1.58816
352	Western river lamprey	36.8528	0.900021	28.4493	70.4438	Undetermined		26.3157	0.115697
352	Western river lamprey	Undetermined		28.0851	92.1675	Undetermined		26.268	0.0680225

## Sheet: extraction methods comparison 
DNA extraction method	Abbr.	n	[Total DNA] (ng µl-1)	qPCR Cq hake	[Pacific hake] ng µl-1	Ratio % (target to total)
DNeasy PowerWater	PW	4	5.67 (±1.22)	33.53 (±0.76)	9.02 ´ 10-5 (±4.42 ´ 10-5)	1.59 ´ 10-3
MagAttract Powerwater DNA/RNA	MA-PW	4	0.33 (±0.14)	36.59a (±0.41)	1.03 ´ 10-5 (±3.79 ´ 10-6)	3.12 ´ 10-3
Agencourt DNAdvance	ADV	4	0.29 (±0.06)	35.94a (±1.66)	2.76 ´ 10-5 (±3.41 ´ 10-5)	9.52 ´ 10-3
Agencourt GenFind v.3	AGF	4	3.55 (±0.96)	32.88 (±1.3)	1.77´ 10-4 (±1.91 ´ 10-4)	4.99 ´ 10-3
Phenol-Chloroform	PCI	4	16.13 (±2.56)	30.84 (±0.28)	5.17 ´ 10-4 (±1 ´ 10-4)	3.20 ´ 10-3
Phenol-Chloroformb	PCI	3	3.17 (±2.3)	36.18 (±1.04)	1.37 ´ 10-5 (±8.23 ´ 10-6)	4.32 ´ 10-4
Phenol-Chloroformb + phase lock	PCI	3	11.79 (±5.39)	32.95 (±1.3)	1.28 ´ 10-4 (±1.28 ´ 10-4)	1.09 ´ 10-3

## Sheet: samples details & qPCR results
Tube #	station (see map in S1)	depth (m)	qubit total DNA (ng/ul)	Chlorophyll a fluorescence	moa IPC mean	after purification (Zymo) moa IPC mean	hake copy/ul	eulachon copy/ul	lamprey copy/ul	lat	lon	Date	Time	type of sample
68	26-2	50	39.8	0.05	-0.16	NA	4.613	0	0	38.5617	-123.659	2019-07-04	08:21:42	validation subset
69	26-2	50	5.49	0.05	-0.1	NA	0.177	0	0	38.5617	-123.659	2019-07-04	08:21:42	validation subset
70	26-2	3	>100?	2.17	-0.05	NA	2.905	0	0	38.5617	-123.659	2019-07-04	08:21:42	validation subset
71	26-2	3	>100?	2.17	0.04	NA	0.466	0	0	38.5617	-123.659	2019-07-04	08:21:42	validation subset
82	26-3	3	35.3	2.56	0.13	NA	0.488	0	0	38.5626	-123.979	2019-07-04	10:50:21	validation subset
83	26-3	3	>100	2.56	0.08	NA	0.168	0	0	38.5626	-123.979	2019-07-04	10:50:21	validation subset
279	H2O	-	0.221	NA	0.16	NA	0	0	0	NA	NA	NA	NA	field negative
280	H2O	-	too low	NA	-0.1	NA	1.041	0	0	NA	NA	NA	NA	field negative
281	H2O	-	0.263	NA	-0.24	NA	1.069	0	0	NA	NA	NA	NA	field negative
282	35-1	48	140	0.09	-0.15	NA	10.2	0	0	40.0655	-124.137	2019-07-09	04:13:13	validation subset
283	35-1	48	71.5	0.09	-0.15	NA	3.79	0	0	40.0655	-124.137	2019-07-09	04:13:13	validation subset
284	35-1	25	>100	2.38	-0.01	NA	3.941	0	0	40.0655	-124.137	2019-07-09	04:13:13	validation subset
285	35-1	25	>100	2.38	0.11	NA	1.909	0	0	40.0655	-124.137	2019-07-09	04:13:13	validation subset
286	35-1	3	>100	9.37	16.96	0.81	0.013	0	0	40.0655	-124.137	2019-07-09	04:13:13	validation subset
287	35-1	3	>100	9.37	16.19	1.08	0.009	0	0	40.0655	-124.137	2019-07-09	04:13:13	validation subset
318	35-7	50	NA	1.47	18.8	0.47	0.341	0	0	40.0618	-124.644	2019-07-09	07:59:51	validation subset
319	35-7	50	NA	1.47	18.8	0.49	0.671	0	0	40.0618	-124.644	2019-07-09	07:59:51	validation subset
320	35-7	3	NA	2.3	0.54	NA	0.454	0	0	40.0618	-124.644	2019-07-09	07:59:51	validation subset
455	H2O	-	NA	NA	-0.05	NA	0.253	0	0	NA	NA	NA	NA	field negative
458	39-1	25	NA	0.86	-0.13	NA	28.394	0	0	40.7298	-124.373	2019-07-12	04:25:18	validation subset
459	39-1	25	NA	0.86	-0.03	NA	8.787	0	0	40.7298	-124.373	2019-07-12	04:25:18	validation subset
460	39-1	3	NA	8.98	-0.04	NA	73.365	0	0	40.7298	-124.373	2019-07-12	04:25:18	validation subset
461	39-1	3	NA	8.98	18.34	NA	NA	0	0	40.7298	-124.373	2019-07-12	04:25:18	validation subset
488	39-5	3	NA	4.43	0.05	NA	32.23	0	0	40.7309	-124.662	2019-07-12	07:21:02	validation subset
489	39-5	3	NA	4.43	0.06	NA	3.808	0	0	40.7309	-124.662	2019-07-12	07:21:02	validation subset
510	39-9	50	NA	0.62	-0.07	NA	2.171	0	0	40.729	-125.1	2019-07-12	10:29:20	validation subset
511	39-9	50	NA	0.62	-0.08	NA	28.835	0	0	40.729	-125.1	2019-07-12	10:29:20	validation subset
778	H2O	-	NA	NA	-0.14	NA	0.964	0	0	NA	NA	NA	NA	field negative
802	53-3	3	NA	1.95	-0.06	NA	2.726	0	0	43.0648	-124.875	2019-07-24	05:09:56	validation subset
847	53-7	50	NA	1.22	-0.07	NA	0	0	0	43.0652	-125.249	2019-07-24	09:37:11	validation subset
848	53-7	50	NA	1.22	-0.07	NA	0	0	0	43.0652	-125.249	2019-07-24	09:37:11	validation subset
849	53-7	3	NA	1.59	-0.03	NA	0	0	0	43.0652	-125.249	2019-07-24	09:37:11	validation subset
850	53-7	3	NA	1.59	-0.14	NA	0.075	0	0	43.0652	-125.249	2019-07-24	09:37:11	validation subset
976	H2O	-	NA	NA	-0.05	NA	0	0	0	NA	NA	NA	NA	field negative
985	60-4	50	NA	2	-0.34	NA	65.615	0	0	44.2304	-125.158	2019-07-27	05:17:13	validation subset
986	60-4	50	NA	2	-0.15	NA	69.148	0	0	44.2304	-125.158	2019-07-27	05:17:13	validation subset
987	60-4	3	NA	0.21	-0.08	NA	1.303	0	0	44.2304	-125.158	2019-07-27	05:17:13	validation subset
988	60-4	3	NA	0.21	-0.06	NA	9.533	0	0	44.2304	-125.158	2019-07-27	05:17:13	validation subset
997	60-2	50	NA	0.05	3.87	NA	0	0	0	44.2305	-124.539	2019-07-27	09:08:57	validation subset
998	60-2	50	NA	0.05	0.12	NA	0	0	0	44.2305	-124.539	2019-07-27	09:08:57	validation subset
1203	H2O	-	NA	NA	-0.14	NA	0.291	0	0	NA	NA	NA	NA	field negative
1204	H2O	-	NA	NA	-0.17	NA	2.287	0	0	NA	NA	NA	NA	field negative
1209	67-1	3	NA	3.85	3.87	NA	0.052	0	0	45.3963	-124.041	2019-07-31	04:39:33	validation subset
1210	67-1	3	NA	3.85	0.12	NA	1.166	0	0	45.3963	-124.041	2019-07-31	04:39:33	validation subset
1225	67-3	50	NA	0.31	-0.06	NA	0.886	0	0	45.3961	-124.423	2019-07-31	07:04:32	validation subset
1226	67-3	50	NA	0.31	-0.05	NA	0.597	0	0	45.3961	-124.423	2019-07-31	07:04:32	validation subset
1227	67-3	3	NA	1.1	0.12	NA	24.95	0	0	45.3961	-124.423	2019-07-31	07:04:32	validation subset
1306	69-4	300/150	17.9	0.83	-0.16	NA	19.576	0	0	45.7316	-124.774	2019-08-06	10:37:29	phase lock subset
1361	71-4	200	7.74	-0.01	0.09	NA	8.454	0	0	46.0643	-124.84	2019-08-07	06:08:21	phase lock subset
1362	71-4	200	9.72	-0.01	-0.07	NA	4.766	0	0	46.0643	-124.84	2019-08-07	06:08:21	phase lock subset
1534	H2O	-	NA	NA	-0.22	NA	0.985	0	0	NA	NA	NA	NA	field negative
1541	77-2	3	31.5	2.23	17.82	NA	0	0	0	47.0639	-124.871	2019-08-10	07:43:58	validation subset
1542	77-2	3	NA	2.23	1.62	NA	4.905	0	0	47.0639	-124.871	2019-08-10	07:43:58	validation subset
1718	H2O	-	0	NA	-0.26	NA	0.985	0	0	NA	NA	NA	NA	field negative
1779	81-9	50	NA	1.06	-0.01	NA	0.652	0	0	47.7323	-125.743	2019-08-14	10:11:55	validation subset
1780	81-9	50	NA	1.06	-0.05	NA	0.446	0	0	47.7323	-125.743	2019-08-14	10:11:55	validation subset
1913	85-0	120	13.8	NA	NA	-0.19	17.823	0	0	48.398	-125.473	2019-08-18	NA	extraction test
1919	85-0	120	16.4	NA	NA	0.011	20.556	0.037	0	48.398	-125.473	2019-08-18	NA	extraction test
1923	85-0	120	14.7	NA	NA	0.152	34.147	0	0	48.398	-125.473	2019-08-18	NA	extraction test
1926	85-0	120	19.6	NA	NA	0.063	24.941	0.01	0	48.398	-125.473	2019-08-18	NA	extraction test
extc191105	NA	NA	0	NA	-0.14	NA	0	0	0	NA	NA	NA	NA	extraction control
extc191107	NA	NA	0	NA	-0.13	NA	0	0	0	NA	NA	NA	NA	extraction control
extc191112	NA	NA	0	NA	-0.06	NA	0	0	0	NA	NA	NA	NA	extraction control

## Sheet: Multiplex - gBlocks validation
species	Pacific hake (Merluccius productus)					Pacific lamprey (Entosphenus tridentatus)				Eulachon (Thaleichthys pacificus)
	gBlocks			gDNA		gBlocks		gDNA		gBlocks		gDNA
gBlocks	(´ 3) mplex.	(´ 1) mplex.	(´ 1) splex.	ng µl-1	copies	(´ 3) mplex. Cq (+3.3)	(´ 1) mplex.	ng µl-1	copies	(´ 3) mplex.	(´ 1) mplex.	ng µl-1	copies
copies	Cq (+3.3)	Cq	Cq				Cq			Cq (+3.3)	Cq
100000	19.13	19.3	19.37	1	40521.3	17.44	17.96	1	12113.7	18.68	18.87	1	56428.9
10000	22.46 (22.43)	22.67	22.6	1 ´ 10-1	4060.45	20.77 (20.74)	21.18	1 ´ 10-1	1096.61	21.95 (21.98)	22.26	1 ´ 10-1	5090.17
1000	25.83 (25.76)	25.98	25.92	1 ´ 10-2	368.01	24.11 (24.04)	24.5	1 ´ 10-2	102.76	25.26 (25.28)	25.5	1 ´ 10-2	486.67
100	29.14 (29.13)	29.26	29.23	1 ´ 10-3	31.12	27.31 (27.34)	27.65	1 ´ 10-3	9.97	28.58 (28.58)	28.93	1 ´ 10-3	42.37
10	32.40 (32.44)	32.47	32.36	1 ´ 10-4	2.97	30.39 (30.64)	30.77	1 ´ 10-4	0.78	31.74 (31.88)	32.64	1 ´ 10-4	3.19
1	35.62 (35.70)	35.3	35.26	1 ´ 10-5	0.5	33.49 (33.94)	33.4	1 ´ 10-5	0.17	35.16 (35.18)	36.14	1 ´ 10-5	0.65

## Sheet: Phaselock results
		Slope	Efficiency	Y-Intercept	R(superscript 2)		Phase lock test	PL10000	PL1000	C10000	C1000		10000 gain % PL	1000 gain % PL
	Hake	-3.199	105.38	35.683	0.997		Hake	2.915	0.513	1.296	0.49		124.99	4.78
	lamprey	-3.165	107.012	34.317	0.998		lamprey	3.397	0.35	1.56	0.308		117.7	13.69
	eulachon	-3.22	104.446	36.224	0.996		eulachon	2.588	0.602	1.304	0.368		98.55	63.71
	Moa	Ct mean	27.067	Ct stdev	0.101		Ct mean	-0.079	-0.013	-0.059	-0.03	no inhibition
well	sample	type	sample	IPC_Ct	inhibition_rate	hake_Ct	hake_copies_ul	lamprey_Ct	lamprey_copies_ul	eulachon_Ct	eulachon_copies_ul
A1	E05	gBlocks	STANDARD	31.612	4.544	19.675	100000	18.63	100000	20.207	100000
A2	E05	gBlocks	STANDARD	32.702	5.634	19.556	100000	18.418	100000	20.054	100000
A3	E05	gBlocks	STANDARD	31.996	4.929	19.667	100000	18.459	100000	20.098	100000
A10	1	unknowns	phase lock	27.037	-0.03	34.048	3.242	32.514	3.713	34.534	3.348
A11	1	unknowns	phase lock	27.063	-0.005	34.263	2.777	32.305	4.323	34.652	3.078
A12	1	unknowns	phase lock	26.977	-0.091	33.709	4.14	32.291	4.366	34.449	3.558
A13	9	unknowns	phase lock	26.94	-0.128	36.709	0.478	35.803	0.339	Undetermined
A14	9	unknowns	phase lock	27.116	0.049	Undetermined		35.533	0.413	37.251	0.48
A15	9	unknowns	phase lock	26.917	-0.15	36.032	0.778	34.636	0.793	Undetermined
A16	17	unknowns	control	26.955	-0.112	33.871	3.684	32.97	2.665	35.343	1.877
A17	17	unknowns	control	26.9	-0.167	34.83	1.847	32.617	3.445	35.781	1.373
A18	17	unknowns	control	26.995	-0.072	34.833	1.843	33.337	2.039	34.04	4.767
A19	25	unknowns	control	27.124	0.056	Undetermined		36.04	0.285	Undetermined
A20	25	unknowns	control	26.992	-0.076	37.86	0.209	35.445	0.44	37.167	0.509
A21	25	unknowns	control	26.898	-0.17	Undetermined		36.653	0.183	38.488	0.198
A22	ntc	ntc	NTC	27.192	0.124	Undetermined		Undetermined		Undetermined
A23	ntc	ntc	NTC	26.946	-0.122	Undetermined		Undetermined		Undetermined
A24	ntc	ntc	NTC	27.105	0.038	Undetermined		Undetermined		Undetermined
B1	E04	gBlocks	STANDARD	27.943	0.876	22.799	10000	21.573	10000	23.265	10000
B2	E04	gBlocks	STANDARD	27.346	0.279	22.775	10000	21.604	10000	23.288	10000
B3	E04	gBlocks	STANDARD	27.081	0.013	22.914	10000	21.689	10000	23.4	10000
B10	2	unknowns	phase lock	26.992	-0.075	33.952	3.474	33.092	2.438	35.871	1.287
B11	2	unknowns	phase lock	26.934	-0.134	34.536	2.283	32.51	3.722	35.753	1.4
B12	2	unknowns	phase lock	27.043	-0.025	36.009	0.791	32.975	2.655	37.082	0.541
B13	10	unknowns	phase lock	27.075	0.007	36.16	0.709	36.46	0.21	Undetermined
B14	10	unknowns	phase lock	27.164	0.096	Undetermined		35.981	0.298	Undetermined
B15	10	unknowns	phase lock	27.105	0.038	35.894	0.859	35.797	0.341	37.462	0.412
B16	18	unknowns	control	27.125	0.058	35.432	1.198	33.514	1.793	37.863	0.31
B17	18	unknowns	control	27.092	0.025	36.565	0.53	33.57	1.721	35.307	1.926
B18	18	unknowns	control	27.09	0.022	35.223	1.392	34.172	1.111	34.387	3.719
B19	26	unknowns	control	27.103	0.036	Undetermined		36.635	0.185	Undetermined
B20	26	unknowns	control	27.109	0.042	36.84	0.435	35.798	0.34	36.985	0.58
B21	26	unknowns	control	26.898	-0.169	Undetermined		36.766	0.168	37.797	0.325
B22	ntc	ntc	NTC	27	-0.067	Undetermined		Undetermined		Undetermined
B23	ntc	ntc	NTC	27.148	0.081	Undetermined		Undetermined		Undetermined
B24	ntc	ntc	NTC	27.134	0.067	Undetermined		Undetermined		Undetermined
C1	E03	gBlocks	STANDARD	26.964	-0.103	26.173	1000	24.937	1000	26.648	1000
C2	E03	gBlocks	STANDARD	26.781	-0.286	25.977	1000	24.72	1000	26.461	1000
C3	E03	gBlocks	STANDARD	26.746	-0.321	26.207	1000	24.917	1000	26.678	1000
C4	extc201001	extc	UNKNOWN	26.9	-0.167	Undetermined		Undetermined		Undetermined
C5	extc201001	extc	UNKNOWN	26.885	-0.183	Undetermined		Undetermined		Undetermined
C6	extc201001	extc	UNKNOWN	27.075	0.008	Undetermined		Undetermined		Undetermined
C10	3	unknowns	phase lock	27.104	0.037	33.048	6.658	32.18	4.735	34.985	2.425
C11	3	unknowns	phase lock	27.117	0.05	34.296	2.712	32.484	3.794	33.173	8.862
C12	3	unknowns	phase lock	26.984	-0.083	33.849	3.742	32.507	3.731	34.621	3.145
C13	11	unknowns	phase lock	27.143	0.076	35.888	0.863	36.587	0.192	36.275	0.964
C14	11	unknowns	phase lock	27.147	0.079	36.878	0.423	35.46	0.435	36.335	0.923
C15	11	unknowns	phase lock	27.244	0.177	Undetermined		Undetermined		38.337	0.221
C16	19	unknowns	control	27.113	0.046	35.611	1.053	34.276	1.03	36.537	0.799
C17	19	unknowns	control	26.98	-0.088	34.647	2.108	33.525	1.779	36.583	0.773
C18	19	unknowns	control	27.067	-0.001	36.923	0.409	33.299	2.098	37.594	0.375
C19	27	unknowns	control	27.208	0.141	38.424	0.139	35.33	0.479	Undetermined
C20	27	unknowns	control	27.2	0.133	Undetermined		35.469	0.432	Undetermined
C21	27	unknowns	control	27.038	-0.03	37.621	0.248	Undetermined		Undetermined
D1	E02	gBlocks	STANDARD	27.015	-0.052	29.247	100	28.044	100	29.715	100
D2	E02	gBlocks	STANDARD	26.985	-0.082	29.304	100	27.934	100	29.603	100
D3	E02	gBlocks	STANDARD	27.015	-0.052	29.379	100	27.97	100	29.79	100
D10	4	unknowns	phase lock	27.174	0.107	35.046	1.581	33.639	1.638	36.07	1.116
D11	4	unknowns	phase lock	26.99	-0.078	34.065	3.203	32.992	2.621	35.421	1.775
D12	4	unknowns	phase lock	27.051	-0.016	33.813	3.84	32.58	3.538	35.046	2.322
D13	12	unknowns	phase lock	27.139	0.071	36.629	0.506	34.497	0.877	37.502	0.401
D14	12	unknowns	phase lock	26.977	-0.09	Undetermined		37.195	0.123	37.075	0.544
D15	12	unknowns	phase lock	27.125	0.058	36.701	0.481	36.551	0.197	Undetermined
D16	20	unknowns	control	27.191	0.123	35.273	1.343	33.951	1.305	35.449	1.74
D17	20	unknowns	control	27.126	0.059	34.554	2.252	33.192	2.267	35.755	1.398
D18	20	unknowns	control	26.987	-0.081	35.964	0.817	33.85	1.405	35.63	1.529
D19	28	unknowns	control	27.162	0.094	36.886	0.421	Undetermined		38.604	0.182
D20	28	unknowns	control	27.016	-0.051	Undetermined		36.843	0.159	36.955	0.593
D21	28	unknowns	control	27.173	0.105	35.972	0.812	37.986	0.069	37.557	0.385
E1	E01	gBlocks	STANDARD	26.937	-0.131	33.272	10	30.845	10	32.978	10
E2	E01	gBlocks	STANDARD	26.943	-0.124	32.057	10	31.097	10	33.242	10
E3	E01	gBlocks	STANDARD	27.057	-0.01	33.112	10	31.087	10	33.444	10
E7	ntc	ntc	NTC	26.947	-0.121	Undetermined		Undetermined		Undetermined
E10	5	unknowns	phase lock	27.111	0.044	35.958	0.82	33.111	2.404	35.492	1.687
E11	5	unknowns	phase lock	27.086	0.019	34.157	2.998	33.067	2.483	36.455	0.847
E12	5	unknowns	phase lock	26.973	-0.094	34.812	1.871	33.12	2.39	34.923	2.535
E13	13	unknowns	phase lock	27.145	0.078	36.154	0.712	35.993	0.295	Undetermined
E14	13	unknowns	phase lock	27.121	0.053	Undetermined		36.026	0.288	37.744	0.337
E15	13	unknowns	phase lock	27.108	0.041	36.494	0.557	37.258	0.118	36.369	0.901
E16	21	unknowns	control	26.797	-0.27	35.989	0.802	35.4	0.455	38.167	0.249
E17	21	unknowns	control	26.955	-0.113	38.04	0.183	33.893	1.361	36.509	0.815
E18	21	unknowns	control	27.109	0.041	36.942	0.404	33.908	1.346	36.563	0.784
E19	29	unknowns	control	27.028	-0.04	35.887	0.863	35.548	0.408	37.553	0.387
E20	29	unknowns	control	27.02	-0.047	Undetermined		35.849	0.328	Undetermined
E21	29	unknowns	control	27.069	0.002	Undetermined		36.068	0.28	38.693	0.171
F1	5	gBlocks	STANDARD	26.987	-0.08	33.479	5	31.956	5	33.762	5
F2	5	gBlocks	STANDARD	26.952	-0.116	33.531	5	32.337	5	33.788	5
F3	5	gBlocks	STANDARD	27.154	0.086	33.322	5	32.662	5	34.271	5
F10	6	unknowns	phase lock	27.186	0.118	34.455	2.42	32.647	3.371	36.13	1.069
F11	6	unknowns	phase lock	26.77	-0.298	34.222	2.861	32.975	2.654	34.709	2.954
F12	6	unknowns	phase lock	26.963	-0.104	34.369	2.574	32.552	3.612	35.02	2.365
F13	14	unknowns	phase lock	27.204	0.137	Undetermined		35.246	0.509	37.258	0.477
F14	14	unknowns	phase lock	27.213	0.145	36.929	0.408	35.382	0.461	37.562	0.384
F15	14	unknowns	phase lock	27.148	0.08	37.002	0.387	36.57	0.194	Undetermined
F16	22	unknowns	control	26.938	-0.129	34.311	2.683	33.593	1.693	37.919	0.297
F17	22	unknowns	control	26.991	-0.076	38.758	0.109	33.981	1.277	36.246	0.984
F18	22	unknowns	control	27.072	0.005	34.952	1.692	33.563	1.73	36.769	0.677
F19	30	unknowns	control	27.048	-0.019	Undetermined		Undetermined		Undetermined
F20	30	unknowns	control	27.079	0.011	Undetermined		37.565	0.094	Undetermined
F21	30	unknowns	control	27.095	0.028	Undetermined		36.757	0.169	Undetermined
G1	E00	gBlocks	STANDARD	26.737	-0.331	35.781	1	33.979	1	36.185	1
G2	E00	gBlocks	STANDARD	26.981	-0.086	35.35	1	34.149	1	34.984	1
G3	E00	gBlocks	STANDARD	27.092	0.024	35.767	1	34.244	1
G10	7	unknowns	phase lock	27.003	-0.065	33.802	3.871	32.542	3.637	34.579	3.242
G11	7	unknowns	phase lock	26.853	-0.215	34.909	1.745	33.104	2.417	35.463	1.722
G12	7	unknowns	phase lock	26.543	-0.524	34.248	2.808	32.682	3.286	34.122	4.495
G13	15	unknowns	phase lock	26.776	-0.292	Undetermined		Undetermined		36.412	0.874
G14	15	unknowns	phase lock	27.015	-0.052	Undetermined		Undetermined		Undetermined
G15	15	unknowns	phase lock	26.933	-0.135	Undetermined		35.842	0.33	Undetermined
G16	23	unknowns	control	26.778	-0.29	36.553	0.535	34.019	1.242	35.648	1.509
G17	23	unknowns	control	27.071	0.003	Undetermined		34.503	0.873	38.61	0.182
G18	23	unknowns	control	27.138	0.07	37.011	0.384	34.797	0.705	35.655	1.501
G19	31	unknowns	control	27.144	0.076	36.991	0.39	35.114	0.56	37.737	0.339
G20	31	unknowns	control	26.753	-0.315	Undetermined		34.055	1.21	Undetermined
G21	31	unknowns	control	26.887	-0.18	Undetermined		36.071	0.279	Undetermined
H1	E00	gBlocks	STANDARD	27.087	0.019	35.893	1	35.002	1	36.383	1
H2	E00	gBlocks	STANDARD	26.95	-0.117	34.86	1	34.281	1	Undetermined	1
H3	E00	gBlocks	STANDARD	26.852	-0.216	35.601	1	34.025	1	37.028	1
H10	8	unknowns	phase lock	26.912	-0.156	34.094	3.137	31.884	5.87	35.42	1.777
H11	8	unknowns	phase lock	27.048	-0.019	33.678	4.233	32.721	3.193	33.984	4.962
H12	8	unknowns	phase lock	26.806	-0.262	34.601	2.177	32.123	4.936	35.564	1.603
H13	16	unknowns	phase lock	26.948	-0.119	37.444	0.281	37.195	0.123	Undetermined
H14	16	unknowns	phase lock	26.822	-0.246	Undetermined		34.491	0.881	Undetermined
H15	16	unknowns	phase lock	26.768	-0.3	Undetermined		36.344	0.229	36.941	0.599
H16	24	unknowns	control	27.022	-0.045	36.615	0.511	33.688	1.58	35.131	2.185
H17	24	unknowns	control	26.794	-0.274	37.992	0.19	33.914	1.341	36.255	0.978
H18	24	unknowns	control	26.919	-0.149	33.816	3.831	34.08	1.188	37.091	0.538
H19	32	unknowns	control	27.095	0.028	35.826	0.902	37.709	0.085	37.583	0.378
H20	32	unknowns	control	26.873	-0.195	36.464	0.57	36.377	0.223	Undetermined
H21	32	unknowns	control	26.875	-0.192	36.959	0.399	37.647	0.089	Undetermined
